# Supplementary material for: Population genomics of intrapatient HIV-1 evolution
Source: eLife. 2015 Dec 11;4:e11282. doi: 10.7554/eLife.11282 (PMC4718817; doi:10.7554/eLife.11282)
Supplement: Figure 4—source data 1. — DOI: http://dx.doi.org/10.7554/eLife.11282.012 [file elife-11282-fig4-data1.zip]

Archive with 13 entries (13 files):
- figure4A_patient_p10.csv
- figure4A_patient_p11.csv
- figure4A_patient_p1.csv
- figure4A_patient_p2.csv
- figure4A_patient_p3.csv
- figure4A_patient_p5.csv
- figure4A_patient_p6.csv
- figure4A_patient_p8.csv
- figure4A_patient_p9.csv
- figure4B_quartile_Q1.csv
- figure4B_quartile_Q2.csv
- figure4B_quartile_Q3.csv
- figure4B_quartile_Q4.csv
