# Supplementary material for: Population genomics of intrapatient HIV-1 evolution
Source: eLife. 2015 Dec 11;4:e11282. doi: 10.7554/eLife.11282 (PMC4718817; doi:10.7554/eLife.11282)
Supplement: Figure 4—source data 1. — DOI: http://dx.doi.org/10.7554/eLife.11282.012 [file elife-11282-fig4-data1.zip › figure4A_patient_p10.csv]

# # Years since EDI	Spearman rho	StdDev (bootstrap over patients)
9.034907597535934975e-02	8.581051407679207710e-02	7.308775218060260814e-02
1.806981519507186995e-01	1.082668727247668161e-02	4.564982445717163245e-02
1.861738535249828908e-01	7.292044522753494962e-02	9.534771059190402798e-02
1.023956194387405816e+00	3.515288970174105382e-02	2.860017126750394323e-02
1.451060917180013732e+00	3.017375303196688854e-02	nan
2.496919917864476535e+00	5.369530707444994388e-02	4.987938919479827787e-02
2.748802190280629887e+00	5.080054145757175593e-02	4.360562520025975525e-02
6.102669404517453877e+00	2.639907031263881709e-01	8.069658284751585198e-02
6.176591375770020598e+00	1.015094927281463832e-01	3.609662244964583627e-02
