# Supplementary material for: Population genomics of intrapatient HIV-1 evolution
Source: eLife. 2015 Dec 11;4:e11282. doi: 10.7554/eLife.11282 (PMC4718817; doi:10.7554/eLife.11282)
Supplement: Figure 4—source data 1. — DOI: http://dx.doi.org/10.7554/eLife.11282.012 [file elife-11282-fig4-data1.zip › figure4A_patient_p11.csv]

# # Years since EDI	Spearman rho	StdDev (bootstrap over patients)
5.722108145106091781e-01	1.158401799250589892e-01	7.342882814913619105e-02
9.089664613278576333e-01	1.395387699874606202e-01	7.132930503718555582e-02
1.566050650239561914e+00	7.720253056581430351e-02	4.779766454644096552e-02
2.809034907597535824e+00	2.129317529620381177e-01	8.045499371988118487e-02
3.822039698836413368e+00	2.991520440216499654e-01	1.131676906236035868e-01
4.791238877481177383e+00	4.612143807606005619e-01	7.223946665737188133e-02
5.593429158110883037e+00	4.759301772669670139e-01	1.248391771966124997e-01
