# Supplementary material for: Population genomics of intrapatient HIV-1 evolution
Source: eLife. 2015 Dec 11;4:e11282. doi: 10.7554/eLife.11282 (PMC4718817; doi:10.7554/eLife.11282)
Supplement: Figure 4—source data 1. — DOI: http://dx.doi.org/10.7554/eLife.11282.012 [file elife-11282-fig4-data1.zip › figure4A_patient_p1.csv]

# # Years since EDI	Spearman rho	StdDev (bootstrap over patients)
3.340177960301163318e-01	1.487826807747227864e-02	5.298561861656533173e-02
1.538672142368241014e+00	3.518418019671838703e-02	5.298261486897590938e-02
2.967830253251197981e+00	1.059737565090768108e-01	6.742349039765595242e-02
3.433264887063654847e+00	1.566791354661224989e-01	8.576426676586505760e-02
3.509924709103354079e+00	1.114619417848812938e-01	8.731283134304981819e-02
3.813826146475017165e+00	1.246057660689949137e-01	7.827051820549800476e-02
5.095140314852840469e+00	1.410064409043044753e-01	6.579894213411748016e-02
6.305270362765229564e+00	1.993272039280432895e-01	1.144101499150868145e-01
7.058179329226557108e+00	4.252961015716598681e-01	1.492550029154704194e-01
7.225188227241615024e+00	4.474532112472133782e-01	1.487232850947867446e-01
8.000000000000000000e+00	4.874278561333491022e-01	1.555512070610448605e-01
8.120465434633812762e+00	5.449329696902747155e-01	1.143536284192498281e-01
