# Supplementary material for: Population genomics of intrapatient HIV-1 evolution
Source: eLife. 2015 Dec 11;4:e11282. doi: 10.7554/eLife.11282 (PMC4718817; doi:10.7554/eLife.11282)
Supplement: Figure 4—source data 1. — DOI: http://dx.doi.org/10.7554/eLife.11282.012 [file elife-11282-fig4-data1.zip › figure4A_patient_p2.csv]

# # Years since EDI	Spearman rho	StdDev (bootstrap over patients)
2.026009582477754922e-01	1.119240619175315282e-01	5.936665738090198680e-02
1.535934291581108724e+00	6.843782523085004121e-02	5.072011484486601413e-02
2.562628336755646608e+00	9.724181157641201279e-02	6.335004154715123681e-02
3.436002737850786914e+00	1.347918997187121659e-01	4.589143267176530594e-02
4.457221081451060662e+00	9.725705102948259406e-02	4.528493826737579886e-02
5.524982888432580452e+00	1.056407427268996890e-01	5.812003024928617118e-02
