# Supplementary material for: Population genomics of intrapatient HIV-1 evolution
Source: eLife. 2015 Dec 11;4:e11282. doi: 10.7554/eLife.11282 (PMC4718817; doi:10.7554/eLife.11282)
Supplement: Figure 4—source data 1. — DOI: http://dx.doi.org/10.7554/eLife.11282.012 [file elife-11282-fig4-data1.zip › figure4A_patient_p3.csv]

# # Years since EDI	Spearman rho	StdDev (bootstrap over patients)
3.997262149212867932e-01	8.648975913414756744e-02	5.031543084449914549e-02
1.371663244353182654e+00	2.311173993989485975e-01	7.923565683788899583e-02
2.182067077344284733e+00	1.586508356905158568e-01	6.595875577950667534e-02
3.082819986310746163e+00	1.250123626583305725e-01	7.492675255436115345e-02
4.041067761806981906e+00	1.770372213970934916e-01	7.905756053157828034e-02
5.295003422313484087e+00	1.265951701089079451e-01	4.333733230529724506e-02
5.492128678986995638e+00	1.546923434349833926e-01	7.426011604504495489e-02
6.417522245037645234e+00	2.293158522423854317e-01	1.340868754050723310e-01
7.466119096509240549e+00	2.648168835051984416e-01	1.105024639546992177e-01
8.429842573579739096e+00	4.135482945560864931e-01	1.669849734263539609e-01
