# Supplementary material for: Population genomics of intrapatient HIV-1 evolution
Source: eLife. 2015 Dec 11;4:e11282. doi: 10.7554/eLife.11282 (PMC4718817; doi:10.7554/eLife.11282)
Supplement: Figure 4—source data 1. — DOI: http://dx.doi.org/10.7554/eLife.11282.012 [file elife-11282-fig4-data1.zip › figure4A_patient_p5.csv]

# # Years since EDI	Spearman rho	StdDev (bootstrap over patients)
3.668720054757015903e-01	2.631683713303501967e-02	3.826976488299648621e-02
8.295687885010266660e-01	1.056239408144757641e-01	7.906496183162876890e-02
1.952087611225188146e+00	5.666204630541541581e-02	6.079614642812590508e-02
2.893908281998631260e+00	1.537584244508782561e-01	5.828526525280828402e-02
3.871321013004791034e+00	1.063485267007761303e-01	7.558289652663391367e-02
4.963723477070499435e+00	1.758674468315039596e-01	6.325547366017889028e-02
5.883641341546885783e+00	2.285246175354925247e-01	7.908831130156619704e-02
