# Supplementary material for: Population genomics of intrapatient HIV-1 evolution
Source: eLife. 2015 Dec 11;4:e11282. doi: 10.7554/eLife.11282 (PMC4718817; doi:10.7554/eLife.11282)
Supplement: Figure 4—source data 1. — DOI: http://dx.doi.org/10.7554/eLife.11282.012 [file elife-11282-fig4-data1.zip › figure4A_patient_p6.csv]

# # Years since EDI	Spearman rho	StdDev (bootstrap over patients)
1.697467488021902893e-01	1.358940237732599379e-02	5.063990798940858074e-02
3.230663928815879493e-01	3.080967614453115205e-02	4.062198277032180727e-02
2.666666666666666519e+00	1.258587339676003371e-02	6.311077629900437025e-02
3.540041067761806826e+00	2.731764518257369725e-02	4.925688001116514114e-02
4.720054757015742730e+00	1.412683558448169299e-02	5.452007859654654093e-02
5.963039014373716640e+00	1.049202834536717699e-01	6.050383244264771060e-02
6.997946611909650727e+00	2.464349020292420089e-01	8.262184638215229471e-02
