# Supplementary material for: Population genomics of intrapatient HIV-1 evolution
Source: eLife. 2015 Dec 11;4:e11282. doi: 10.7554/eLife.11282 (PMC4718817; doi:10.7554/eLife.11282)
Supplement: Figure 4—source data 1. — DOI: http://dx.doi.org/10.7554/eLife.11282.012 [file elife-11282-fig4-data1.zip › figure4A_patient_p8.csv]

# # Years since EDI	Spearman rho	StdDev (bootstrap over patients)
2.381930184804928186e-01	6.152007150799598117e-02	3.986651562476760391e-02
5.475701574264202343e-01	4.230039347857538629e-02	5.146245762497165394e-02
1.560574948665297779e+00	1.146250700953201640e-01	6.229108328173684622e-02
2.746064339493497819e+00	1.989895192775539556e-01	7.570193003721679970e-02
3.934291581108829483e+00	2.387845908225221803e-01	7.988592714531593530e-02
4.955509924709103231e+00	2.930307708230449615e-01	1.087531870047163257e-01
6.045174537987679564e+00	4.402983455485844355e-01	1.149995374320049862e-01
