# Supplementary material for: Population genomics of intrapatient HIV-1 evolution
Source: eLife. 2015 Dec 11;4:e11282. doi: 10.7554/eLife.11282 (PMC4718817; doi:10.7554/eLife.11282)
Supplement: Figure 4—source data 1. — DOI: http://dx.doi.org/10.7554/eLife.11282.012 [file elife-11282-fig4-data1.zip › figure4A_patient_p9.csv]

# # Years since EDI	Spearman rho	StdDev (bootstrap over patients)
2.902121834360027464e-01	5.092414172808538281e-02	5.231865422940430027e-02
6.214921286789869548e-01	5.843776202932764174e-02	6.323278258150578923e-02
2.225872689938398263e+00	5.997264827661320796e-02	3.936381152976604902e-02
3.266255989048596931e+00	7.631027482506107240e-02	4.377528964844502879e-02
4.969199178644763570e+00	1.241752093113458189e-01	7.062371547629592294e-02
6.061601642710471971e+00	9.245079922313870213e-02	6.210275685841490367e-02
7.140314852840520032e+00	1.599518607881441068e-01	6.320003322038303395e-02
8.090349075975359128e+00	3.531818662138396236e-01	1.259486817608773679e-01
