# Supplementary material for: Population genomics of intrapatient HIV-1 evolution
Source: eLife. 2015 Dec 11;4:e11282. doi: 10.7554/eLife.11282 (PMC4718817; doi:10.7554/eLife.11282)
Supplement: Figure 4—source data 1. — DOI: http://dx.doi.org/10.7554/eLife.11282.012 [file elife-11282-fig4-data1.zip › figure4B_quartile_Q1.csv]

# # Years since EDI	Fraction above 1%	StdDev (bootstrap over patients)
6.844626967830252928e-01	1.188045678009938023e-02	5.057527826766538420e-02
2.053388090349075767e+00	5.784284554407882230e-03	7.171607705031280734e-03
3.422313483915126575e+00	6.826413702199074854e-03	1.164532552630647387e-02
4.791238877481177383e+00	4.084011777530140337e-03	6.383830286330920839e-03
6.160164271047228191e+00	6.431360726243131286e-03	8.520022527898962750e-03
7.529089664613278998e+00	4.272490029763888718e-03	5.469571746595827157e-03
8.898015058179328918e+00	1.568627450980392092e-03	3.507557611764376259e-03
