# Supplementary material for: Population genomics of intrapatient HIV-1 evolution
Source: eLife. 2015 Dec 11;4:e11282. doi: 10.7554/eLife.11282 (PMC4718817; doi:10.7554/eLife.11282)
Supplement: Figure 4—source data 1. — DOI: http://dx.doi.org/10.7554/eLife.11282.012 [file elife-11282-fig4-data1.zip › figure4B_quartile_Q2.csv]

# # Years since EDI	Fraction above 1%	StdDev (bootstrap over patients)
6.844626967830252928e-01	1.449665818691646228e-02	5.284244079811745848e-02
2.053388090349075767e+00	1.504623415177310138e-02	1.983373653988011048e-02
3.422313483915126575e+00	1.526168197897035880e-02	1.864381887279801392e-02
4.791238877481177383e+00	1.853953564600408638e-02	2.339716317503175505e-02
6.160164271047228191e+00	1.612349736798450450e-02	1.823751670026653449e-02
7.529089664613278998e+00	1.476880243562393551e-02	1.744119298285305361e-02
8.898015058179328918e+00	1.020017891833949718e-02	1.257368341247278205e-02
