# Supplementary material for: Population genomics of intrapatient HIV-1 evolution
Source: eLife. 2015 Dec 11;4:e11282. doi: 10.7554/eLife.11282 (PMC4718817; doi:10.7554/eLife.11282)
Supplement: Figure 4—source data 1. — DOI: http://dx.doi.org/10.7554/eLife.11282.012 [file elife-11282-fig4-data1.zip › figure4B_quartile_Q3.csv]

# # Years since EDI	Fraction above 1%	StdDev (bootstrap over patients)
6.844626967830252928e-01	2.697003401222591162e-02	6.269097168605690384e-02
2.053388090349075767e+00	4.181223005910606610e-02	3.435094955978763159e-02
3.422313483915126575e+00	6.009959406766983425e-02	4.302313591098315404e-02
4.791238877481177383e+00	6.372502269924891494e-02	4.333635972690891291e-02
6.160164271047228191e+00	6.633956997722188775e-02	3.541080802932587007e-02
7.529089664613278998e+00	6.932993991894352559e-02	3.439360700457633202e-02
8.898015058179328918e+00	8.658314861617467939e-02	3.081147896686096607e-02
