# Supplementary material for: Population genomics of intrapatient HIV-1 evolution
Source: eLife. 2015 Dec 11;4:e11282. doi: 10.7554/eLife.11282 (PMC4718817; doi:10.7554/eLife.11282)
Supplement: Figure 4—source data 1. — DOI: http://dx.doi.org/10.7554/eLife.11282.012 [file elife-11282-fig4-data1.zip › figure4B_quartile_Q4.csv]

# # Years since EDI	Fraction above 1%	StdDev (bootstrap over patients)
6.844626967830252928e-01	3.866574725019775172e-02	5.616805957196168569e-02
2.053388090349075767e+00	8.022754216816493922e-02	5.295523933706661190e-02
3.422313483915126575e+00	1.277973563196533602e-01	7.487414590977380102e-02
4.791238877481177383e+00	1.524219037699486579e-01	7.786923647740924548e-02
6.160164271047228191e+00	1.728402289626101429e-01	6.618239120591080937e-02
7.529089664613278998e+00	2.008400861355209843e-01	8.040223206731209049e-02
8.898015058179328918e+00	2.181857342455507387e-01	6.757555393600325755e-02
