# Supplementary material for: Population genomics of intrapatient HIV-1 evolution
Source: eLife. 2015 Dec 11;4:e11282. doi: 10.7554/eLife.11282 (PMC4718817; doi:10.7554/eLife.11282)
Supplement: Figure 4—figure supplement 1—source data 1. — DOI: http://dx.doi.org/10.7554/eLife.11282.014 [file elife-11282-fig4-figsupp1-data1.zip › figure4-1A_patient_p10.csv]

# # Years since EDI	Spearman rho	StdDev (bootstrap over patients)
9.034907597535934975e-02	1.077929842010490191e-01	8.481906124265427283e-02
1.806981519507186995e-01	3.259405865370449545e-02	5.269378116183441596e-02
1.861738535249828908e-01	1.185638587944455313e-01	1.278356564677000928e-01
1.023956194387405816e+00	9.991018674109536368e-02	6.823145283737630518e-02
1.451060917180013732e+00	1.493469419070377613e-01	nan
2.496919917864476535e+00	9.784833555084310186e-02	8.437945442486226300e-02
2.748802190280629887e+00	8.807220575903855486e-02	8.938443198705191273e-02
6.102669404517453877e+00	2.556369555741000443e-01	8.944459145522067056e-02
6.176591375770020598e+00	1.334233116289586796e-01	6.979021703747972927e-02
