# Supplementary material for: Population genomics of intrapatient HIV-1 evolution
Source: eLife. 2015 Dec 11;4:e11282. doi: 10.7554/eLife.11282 (PMC4718817; doi:10.7554/eLife.11282)
Supplement: Figure 4—figure supplement 1—source data 1. — DOI: http://dx.doi.org/10.7554/eLife.11282.014 [file elife-11282-fig4-figsupp1-data1.zip › figure4-1A_patient_p11.csv]

# # Years since EDI	Spearman rho	StdDev (bootstrap over patients)
5.722108145106091781e-01	1.078270970033109871e-01	1.043757540467424444e-01
9.089664613278576333e-01	1.494883496288971769e-01	6.931936106362611427e-02
1.566050650239561914e+00	1.308775988615707431e-01	1.031351689498052060e-01
2.809034907597535824e+00	1.860805304211011479e-01	7.344900187179589923e-02
3.822039698836413368e+00	2.270662072255512365e-01	9.881414928504191064e-02
4.791238877481177383e+00	3.169727858125284126e-01	1.035939069493981013e-01
5.593429158110883037e+00	3.179969303735099562e-01	1.083285691827602509e-01
