# Supplementary material for: Population genomics of intrapatient HIV-1 evolution
Source: eLife. 2015 Dec 11;4:e11282. doi: 10.7554/eLife.11282 (PMC4718817; doi:10.7554/eLife.11282)
Supplement: Figure 4—figure supplement 1—source data 1. — DOI: http://dx.doi.org/10.7554/eLife.11282.014 [file elife-11282-fig4-figsupp1-data1.zip › figure4-1A_patient_p1.csv]

# # Years since EDI	Spearman rho	StdDev (bootstrap over patients)
3.340177960301163318e-01	8.881054537462640397e-02	8.131105336734034683e-02
1.538672142368241014e+00	9.583322319394428634e-02	1.399325578585892960e-01
2.967830253251197981e+00	1.601786564374551858e-01	1.359381008524440659e-01
3.433264887063654847e+00	2.041839540244048679e-01	1.333730447058685542e-01
3.509924709103354079e+00	2.051091163375159676e-01	1.546944520218775931e-01
3.813826146475017165e+00	1.763149426865682490e-01	1.056545072525921503e-01
5.095140314852840469e+00	1.958898554164722472e-01	1.164996175092800762e-01
6.305270362765229564e+00	2.408591905348843043e-01	1.133733465927156403e-01
7.058179329226557108e+00	3.596244883886953736e-01	1.583489838252928605e-01
7.225188227241615024e+00	3.610838878088744042e-01	1.453467593197585728e-01
8.000000000000000000e+00	3.473459743203065608e-01	1.525158910507873611e-01
8.120465434633812762e+00	3.920295678800865269e-01	1.373783321599963414e-01
