# Supplementary material for: Population genomics of intrapatient HIV-1 evolution
Source: eLife. 2015 Dec 11;4:e11282. doi: 10.7554/eLife.11282 (PMC4718817; doi:10.7554/eLife.11282)
Supplement: Figure 4—figure supplement 1—source data 1. — DOI: http://dx.doi.org/10.7554/eLife.11282.014 [file elife-11282-fig4-figsupp1-data1.zip › figure4-1A_patient_p2.csv]

# # Years since EDI	Spearman rho	StdDev (bootstrap over patients)
2.026009582477754922e-01	1.901168861785401121e-01	8.429801255667544735e-02
1.535934291581108724e+00	1.278423309404419783e-01	6.810570648124801563e-02
2.562628336755646608e+00	1.495250646350657076e-01	7.485607615591836905e-02
3.436002737850786914e+00	1.686363784394957488e-01	7.251288090675217513e-02
4.457221081451060662e+00	1.047567582902257655e-01	8.988819012749846293e-02
5.524982888432580452e+00	1.656675088219277669e-01	7.474901713861294150e-02
