# Supplementary material for: Population genomics of intrapatient HIV-1 evolution
Source: eLife. 2015 Dec 11;4:e11282. doi: 10.7554/eLife.11282 (PMC4718817; doi:10.7554/eLife.11282)
Supplement: Figure 4—figure supplement 1—source data 1. — DOI: http://dx.doi.org/10.7554/eLife.11282.014 [file elife-11282-fig4-figsupp1-data1.zip › figure4-1A_patient_p3.csv]

# # Years since EDI	Spearman rho	StdDev (bootstrap over patients)
3.997262149212867932e-01	1.323388873760297790e-01	8.770723214884702801e-02
1.371663244353182654e+00	1.912273707377967757e-01	5.998656307408267024e-02
2.182067077344284733e+00	1.424507428947267562e-01	8.623482707163265815e-02
3.082819986310746163e+00	1.533515316884165314e-01	9.894578413791224603e-02
4.041067761806981906e+00	1.684890071704838732e-01	5.808997666728252240e-02
5.295003422313484087e+00	1.477793775278572752e-01	4.168896557821168830e-02
5.492128678986995638e+00	1.553198491526839031e-01	6.982551278658853666e-02
6.417522245037645234e+00	1.930612908602115374e-01	8.030172123972291465e-02
7.466119096509240549e+00	2.101074550890394965e-01	2.084135850530036416e-01
8.429842573579739096e+00	2.750839548414389379e-01	9.951063164565117358e-02
