# Supplementary material for: Population genomics of intrapatient HIV-1 evolution
Source: eLife. 2015 Dec 11;4:e11282. doi: 10.7554/eLife.11282 (PMC4718817; doi:10.7554/eLife.11282)
Supplement: Figure 4—figure supplement 1—source data 1. — DOI: http://dx.doi.org/10.7554/eLife.11282.014 [file elife-11282-fig4-figsupp1-data1.zip › figure4-1A_patient_p5.csv]

# # Years since EDI	Spearman rho	StdDev (bootstrap over patients)
3.668720054757015903e-01	8.063065678004131820e-02	8.421681078008523558e-02
8.295687885010266660e-01	1.388978489469917255e-01	8.875873036513363956e-02
1.952087611225188146e+00	1.328314915681914621e-01	6.124492430444392760e-02
2.893908281998631260e+00	1.990248491056487434e-01	5.421140635434926192e-02
3.871321013004791034e+00	1.620513572713804806e-01	5.253407072266528394e-02
4.963723477070499435e+00	1.958620106484854073e-01	9.995917760754943759e-02
5.883641341546885783e+00	2.229905025531374874e-01	8.476470411534312022e-02
