# Supplementary material for: Population genomics of intrapatient HIV-1 evolution
Source: eLife. 2015 Dec 11;4:e11282. doi: 10.7554/eLife.11282 (PMC4718817; doi:10.7554/eLife.11282)
Supplement: Figure 4—figure supplement 1—source data 1. — DOI: http://dx.doi.org/10.7554/eLife.11282.014 [file elife-11282-fig4-figsupp1-data1.zip › figure4-1A_patient_p6.csv]

# # Years since EDI	Spearman rho	StdDev (bootstrap over patients)
1.697467488021902893e-01	7.426671315635399728e-02	7.286564805179485127e-02
3.230663928815879493e-01	5.066559086832502640e-02	1.003702111367514027e-01
2.666666666666666519e+00	1.808923902854159271e-02	1.299818054280525159e-01
3.540041067761806826e+00	9.743966563133110714e-02	9.886329428821322152e-02
4.720054757015742730e+00	7.298297438060026565e-02	8.961044214668252572e-02
5.963039014373716640e+00	1.390724117000719517e-01	8.176776788974894628e-02
6.997946611909650727e+00	2.416455527414063942e-01	7.695884541582342919e-02
