# Supplementary material for: Population genomics of intrapatient HIV-1 evolution
Source: eLife. 2015 Dec 11;4:e11282. doi: 10.7554/eLife.11282 (PMC4718817; doi:10.7554/eLife.11282)
Supplement: Figure 4—figure supplement 1—source data 1. — DOI: http://dx.doi.org/10.7554/eLife.11282.014 [file elife-11282-fig4-figsupp1-data1.zip › figure4-1A_patient_p8.csv]

# # Years since EDI	Spearman rho	StdDev (bootstrap over patients)
2.381930184804928186e-01	1.031233572182729680e-01	5.186565150816599412e-02
5.475701574264202343e-01	7.078100152458731420e-02	8.594174472943624798e-02
1.560574948665297779e+00	1.314960558218886688e-01	1.041909022015702624e-01
2.746064339493497819e+00	1.657799608304607042e-01	8.939198426837322020e-02
3.934291581108829483e+00	2.032525164506897020e-01	8.441806451072615680e-02
4.955509924709103231e+00	2.622262302715834270e-01	8.919021453772189856e-02
6.045174537987679564e+00	3.147974615997922720e-01	1.097719285496033675e-01
