# Supplementary material for: Population genomics of intrapatient HIV-1 evolution
Source: eLife. 2015 Dec 11;4:e11282. doi: 10.7554/eLife.11282 (PMC4718817; doi:10.7554/eLife.11282)
Supplement: Figure 4—figure supplement 1—source data 1. — DOI: http://dx.doi.org/10.7554/eLife.11282.014 [file elife-11282-fig4-figsupp1-data1.zip › figure4-1A_patient_p9.csv]

# # Years since EDI	Spearman rho	StdDev (bootstrap over patients)
2.902121834360027464e-01	5.219891166968385066e-02	8.114891814058763919e-02
6.214921286789869548e-01	7.603692337244102872e-02	7.146085492300485731e-02
2.225872689938398263e+00	8.841597900120672093e-02	8.848921812198738690e-02
3.266255989048596931e+00	8.839081088336077363e-02	1.034968690903207422e-01
4.969199178644763570e+00	1.492101674932383992e-01	8.425174954661064641e-02
6.061601642710471971e+00	1.510712032337101218e-01	7.322443015690181800e-02
7.140314852840520032e+00	1.567035737262177653e-01	7.883699140074108824e-02
8.090349075975359128e+00	2.575140442890330172e-01	8.389262306826228421e-02
