# Supplementary material for: Population genomics of intrapatient HIV-1 evolution
Source: eLife. 2015 Dec 11;4:e11282. doi: 10.7554/eLife.11282 (PMC4718817; doi:10.7554/eLife.11282)
Supplement: Figure 4—figure supplement 1—source data 1. — DOI: http://dx.doi.org/10.7554/eLife.11282.014 [file elife-11282-fig4-figsupp1-data1.zip › figure4-1B_quartile_Q1.csv]

# # Years since EDI	Fraction above 1%	StdDev (bootstrap over patients)
6.844626967830252928e-01	2.496903901749882373e-02	1.168562910333364596e-01
2.053388090349075767e+00	1.333797843578163680e-02	1.783725014577212595e-02
3.422313483915126575e+00	1.772704497426534978e-02	3.107320196406553395e-02
4.791238877481177383e+00	2.243248290745113865e-02	2.725935379535437963e-02
6.160164271047228191e+00	1.514122518095406891e-02	1.966901938729629165e-02
7.529089664613278998e+00	1.694894111697026196e-02	1.890603632485609448e-02
8.898015058179328918e+00	1.559220389805097452e-02	2.158608173304463196e-02
