# Supplementary material for: Population genomics of intrapatient HIV-1 evolution
Source: eLife. 2015 Dec 11;4:e11282. doi: 10.7554/eLife.11282 (PMC4718817; doi:10.7554/eLife.11282)
Supplement: Figure 4—figure supplement 1—source data 1. — DOI: http://dx.doi.org/10.7554/eLife.11282.014 [file elife-11282-fig4-figsupp1-data1.zip › figure4-1B_quartile_Q2.csv]

# # Years since EDI	Fraction above 1%	StdDev (bootstrap over patients)
6.844626967830252928e-01	1.609390157903640289e-02	2.489280010187127495e-02
2.053388090349075767e+00	2.260547760701493020e-02	2.330129207316170709e-02
3.422313483915126575e+00	2.360846363168433992e-02	2.727010104260907744e-02
4.791238877481177383e+00	2.951309292944612542e-02	2.894763142832469660e-02
6.160164271047228191e+00	2.755176455749536527e-02	2.572753356455138168e-02
7.529089664613278998e+00	1.682588416205595128e-02	2.255839139970273327e-02
8.898015058179328918e+00	2.472184407050307883e-02	2.214447668327029425e-02
