# Supplementary material for: Population genomics of intrapatient HIV-1 evolution
Source: eLife. 2015 Dec 11;4:e11282. doi: 10.7554/eLife.11282 (PMC4718817; doi:10.7554/eLife.11282)
Supplement: Figure 4—figure supplement 1—source data 1. — DOI: http://dx.doi.org/10.7554/eLife.11282.014 [file elife-11282-fig4-figsupp1-data1.zip › figure4-1B_quartile_Q3.csv]

# # Years since EDI	Fraction above 1%	StdDev (bootstrap over patients)
6.844626967830252928e-01	2.884989249452461768e-02	4.044614872733778149e-02
2.053388090349075767e+00	5.567764020090353733e-02	4.987483543532510166e-02
3.422313483915126575e+00	6.663247922235811249e-02	5.870709909282454536e-02
4.791238877481177383e+00	6.691102204377570584e-02	5.662326754885830399e-02
6.160164271047228191e+00	8.184294283364244860e-02	6.143381086400584445e-02
7.529089664613278998e+00	6.810159321671706290e-02	5.595899564328518649e-02
8.898015058179328918e+00	7.697916754289302332e-02	5.219452223496744148e-02
