# Supplementary material for: Population genomics of intrapatient HIV-1 evolution
Source: eLife. 2015 Dec 11;4:e11282. doi: 10.7554/eLife.11282 (PMC4718817; doi:10.7554/eLife.11282)
Supplement: Figure 4—figure supplement 1—source data 1. — DOI: http://dx.doi.org/10.7554/eLife.11282.014 [file elife-11282-fig4-figsupp1-data1.zip › figure4-1B_quartile_Q4.csv]

# # Years since EDI	Fraction above 1%	StdDev (bootstrap over patients)
6.844626967830252928e-01	3.774041310326457788e-02	4.283532346837000404e-02
2.053388090349075767e+00	7.936860855331029363e-02	6.549141232509894661e-02
3.422313483915126575e+00	1.157703102998143552e-01	9.082461791089813108e-02
4.791238877481177383e+00	1.223649166189785253e-01	9.595267984465399858e-02
6.160164271047228191e+00	1.408626570856647831e-01	9.221352194457486939e-02
7.529089664613278998e+00	1.681739326063848294e-01	9.987400720467859427e-02
8.898015058179328918e+00	1.368852491317803788e-01	6.610731296922511824e-02
