# Supplementary material for: Population genomics of intrapatient HIV-1 evolution
Source: eLife. 2015 Dec 11;4:e11282. doi: 10.7554/eLife.11282 (PMC4718817; doi:10.7554/eLife.11282)
Supplement: Figure 5—source data 1. — DOI: http://dx.doi.org/10.7554/eLife.11282.017 [file elife-11282-fig5-data1.zip]

Archive with 3 entries (3 files):
- divdiv_AB.tsv
- divdiv_C.tsv
- divdiv_D.tsv
