# Supplementary material for: Population genomics of intrapatient HIV-1 evolution
Source: eLife. 2015 Dec 11;4:e11282. doi: 10.7554/eLife.11282 (PMC4718817; doi:10.7554/eLife.11282)
Supplement: Figure 6—source data 1. — DOI: http://dx.doi.org/10.7554/eLife.11282.019 [file elife-11282-fig6-data1.zip › figure6A_founder_like_consensus_of_groupM.csv]

# # Years since EDI	Divergence from founder per site	StdDev (bootstrap over patients)
6.707734428473648425e-01	8.378095334617071148e-04	1.731253406410127862e-04
2.053388090349075767e+00	3.594704126619019738e-03	3.856983432322549205e-04
3.422313483915126575e+00	5.386509108813392586e-03	4.337585643842463315e-04
4.791238877481177383e+00	7.281415426155539959e-03	4.571157547826784325e-04
6.160164271047228191e+00	9.359983789729634657e-03	6.069762776345380374e-04
