# Supplementary material for: Population genomics of intrapatient HIV-1 evolution
Source: eLife. 2015 Dec 11;4:e11282. doi: 10.7554/eLife.11282 (PMC4718817; doi:10.7554/eLife.11282)
Supplement: Figure 6—source data 1. — DOI: http://dx.doi.org/10.7554/eLife.11282.019 [file elife-11282-fig6-data1.zip › figure6A_founder_like_consensus_of_patient_subtype.csv]

# # Years since EDI	Divergence from founder per site	StdDev (bootstrap over patients)
6.707734428473648425e-01	1.011797215432032717e-03	1.954295515371315330e-04
2.053388090349075767e+00	3.954037219019614600e-03	3.733357562035223565e-04
3.422313483915126575e+00	6.155862827180852252e-03	4.151571771574819178e-04
4.791238877481177383e+00	8.534663425266156983e-03	5.218570521537821893e-04
6.160164271047228191e+00	1.107779943037025781e-02	6.298541978179102770e-04
