# Supplementary material for: Population genomics of intrapatient HIV-1 evolution
Source: eLife. 2015 Dec 11;4:e11282. doi: 10.7554/eLife.11282 (PMC4718817; doi:10.7554/eLife.11282)
Supplement: Figure 6—source data 1. — DOI: http://dx.doi.org/10.7554/eLife.11282.019 [file elife-11282-fig6-data1.zip › figure6A_founder_unlike_consensus_of_groupM.csv]

# # Years since EDI	Divergence from founder per site	StdDev (bootstrap over patients)
6.707734428473648425e-01	9.762667443214906662e-03	2.307145584864887886e-03
2.053388090349075767e+00	2.932228092548733525e-02	3.784177706321440685e-03
3.422313483915126575e+00	4.449721964782205053e-02	4.802092339400839890e-03
4.791238877481177383e+00	6.541763341067284576e-02	5.627452917470364240e-03
6.160164271047228191e+00	8.168466931968920708e-02	5.810293550840883552e-03
