# Supplementary material for: Population genomics of intrapatient HIV-1 evolution
Source: eLife. 2015 Dec 11;4:e11282. doi: 10.7554/eLife.11282 (PMC4718817; doi:10.7554/eLife.11282)
Supplement: Figure 6—source data 1. — DOI: http://dx.doi.org/10.7554/eLife.11282.019 [file elife-11282-fig6-data1.zip › figure6A_founder_unlike_consensus_of_patient_subtype.csv]

# # Years since EDI	Divergence from founder per site	StdDev (bootstrap over patients)
6.707734428473648425e-01	1.542577943229408999e-02	3.171799461889430235e-03
2.053388090349075767e+00	4.484195402298850330e-02	6.486193332598842037e-03
3.422313483915126575e+00	6.247892074198987261e-02	7.528499248496398934e-03
4.791238877481177383e+00	8.716911764705881360e-02	8.630259436607176995e-03
6.160164271047228191e+00	1.097064110245656032e-01	9.360937992764760754e-03
