# Supplementary material for: Population genomics of intrapatient HIV-1 evolution
Source: eLife. 2015 Dec 11;4:e11282. doi: 10.7554/eLife.11282 (PMC4718817; doi:10.7554/eLife.11282)
Supplement: Figure 6—source data 1. — DOI: http://dx.doi.org/10.7554/eLife.11282.019 [file elife-11282-fig6-data1.zip › figure6B_founder_like_consensus_of_groupM.csv]

# # Variability [entropy bits]	Divergence from founder per site	StdDev (bootstrap over patients)
1.000000000000000021e-02	3.774844621751040482e-04	5.221487457385474138e-05
5.000000000000000278e-02	1.812244357464873204e-03	2.335159541819356696e-04
1.650000000000000078e-01	6.467540030413485019e-03	5.901908378097556933e-04
1.125000000000000000e+00	2.321422180904342270e-02	1.213865148026504635e-03
