# Supplementary material for: Population genomics of intrapatient HIV-1 evolution
Source: eLife. 2015 Dec 11;4:e11282. doi: 10.7554/eLife.11282 (PMC4718817; doi:10.7554/eLife.11282)
Supplement: Figure 6—source data 1. — DOI: http://dx.doi.org/10.7554/eLife.11282.019 [file elife-11282-fig6-data1.zip › figure6B_founder_like_consensus_of_patient_subtype.csv]

# # Variability [entropy bits]	Divergence from founder per site	StdDev (bootstrap over patients)
1.000000000000000021e-02	5.331621756705629510e-04	7.648165886524632576e-05
5.000000000000000278e-02	1.563278724817505905e-03	2.815033127526741326e-04
1.650000000000000078e-01	7.871552717575301672e-03	9.435022335834731275e-04
1.125000000000000000e+00	3.006714792026160196e-02	2.216686426672055590e-03
