# Supplementary material for: Population genomics of intrapatient HIV-1 evolution
Source: eLife. 2015 Dec 11;4:e11282. doi: 10.7554/eLife.11282 (PMC4718817; doi:10.7554/eLife.11282)
Supplement: Figure 6—source data 1. — DOI: http://dx.doi.org/10.7554/eLife.11282.019 [file elife-11282-fig6-data1.zip › figure6B_founder_unlike_consensus_of_groupM.csv]

# # Variability [entropy bits]	Divergence from founder per site	StdDev (bootstrap over patients)
1.000000000000000021e-02	5.310472341393573936e-01	1.242217050136564804e-01
5.000000000000000278e-02	2.391491433086799789e-01	6.503744253729969171e-02
1.650000000000000078e-01	1.351792666932879472e-01	2.609598684047218647e-02
1.125000000000000000e+00	7.454206975801401514e-02	6.232492543447478925e-03
