# Supplementary material for: Population genomics of intrapatient HIV-1 evolution
Source: eLife. 2015 Dec 11;4:e11282. doi: 10.7554/eLife.11282 (PMC4718817; doi:10.7554/eLife.11282)
Supplement: Figure 6—source data 1. — DOI: http://dx.doi.org/10.7554/eLife.11282.019 [file elife-11282-fig6-data1.zip › figure6B_founder_unlike_consensus_of_patient_subtype.csv]

# # Variability [entropy bits]	Divergence from founder per site	StdDev (bootstrap over patients)
1.000000000000000021e-02	5.280288661465634137e-01	1.740290721137721652e-01
5.000000000000000278e-02	2.715337790089550896e-01	9.816929999687409869e-02
1.650000000000000078e-01	1.617085244769872476e-01	3.021771547909420791e-02
1.125000000000000000e+00	9.783068710355372066e-02	8.951355453035903312e-03
