# Supplementary material for: Population genomics of intrapatient HIV-1 evolution
Source: eLife. 2015 Dec 11;4:e11282. doi: 10.7554/eLife.11282 (PMC4718817; doi:10.7554/eLife.11282)
Supplement: Figure 6—figure supplement 1—source data 1. — DOI: http://dx.doi.org/10.7554/eLife.11282.021 [file elife-11282-fig6-figsupp1-data1.zip]

Archive with 8 entries (8 files):
- figure6-1A_founder_like_consensus_of_groupM.csv
- figure6-1A_founder_like_consensus_of_patient_subtype.csv
- figure6-1A_founder_unlike_consensus_of_groupM.csv
- figure6-1A_founder_unlike_consensus_of_patient_subtype.csv
- figure6-1B_founder_like_consensus_of_groupM.csv
- figure6-1B_founder_like_consensus_of_patient_subtype.csv
- figure6-1B_founder_unlike_consensus_of_groupM.csv
- figure6-1B_founder_unlike_consensus_of_patient_subtype.csv
