# Supplementary material for: Population genomics of intrapatient HIV-1 evolution
Source: eLife. 2015 Dec 11;4:e11282. doi: 10.7554/eLife.11282 (PMC4718817; doi:10.7554/eLife.11282)
Supplement: Figure 6—figure supplement 1—source data 1. — DOI: http://dx.doi.org/10.7554/eLife.11282.021 [file elife-11282-fig6-figsupp1-data1.zip › figure6-1A_founder_like_consensus_of_groupM.csv]

# # Years since EDI	Divergence from founder per site	StdDev (bootstrap over patients)
6.707734428473648425e-01	2.959341224909933007e-03	1.880030326145765976e-03
2.053388090349075767e+00	1.090584028605482564e-02	1.715558836250105895e-03
3.422313483915126575e+00	1.717044500419814823e-02	2.262901187920761305e-03
4.791238877481177383e+00	1.880563798219584554e-02	2.451838884293590631e-03
6.160164271047228191e+00	2.168199737187910536e-02	2.098852105601907436e-03
