# Supplementary material for: Population genomics of intrapatient HIV-1 evolution
Source: eLife. 2015 Dec 11;4:e11282. doi: 10.7554/eLife.11282 (PMC4718817; doi:10.7554/eLife.11282)
Supplement: Figure 6—figure supplement 1—source data 1. — DOI: http://dx.doi.org/10.7554/eLife.11282.021 [file elife-11282-fig6-figsupp1-data1.zip › figure6-1A_founder_like_consensus_of_patient_subtype.csv]

# # Years since EDI	Divergence from founder per site	StdDev (bootstrap over patients)
6.707734428473648425e-01	2.714285714285713785e-03	1.760775023112502811e-03
2.053388090349075767e+00	9.873670212765958687e-03	1.987219997334334614e-03
3.422313483915126575e+00	1.558500914076782137e-02	2.552612723505813964e-03
4.791238877481177383e+00	1.648848684210526411e-02	2.881044868474443108e-03
6.160164271047228191e+00	2.081811541271000321e-02	2.819185823141848613e-03
