# Supplementary material for: Population genomics of intrapatient HIV-1 evolution
Source: eLife. 2015 Dec 11;4:e11282. doi: 10.7554/eLife.11282 (PMC4718817; doi:10.7554/eLife.11282)
Supplement: Figure 6—figure supplement 1—source data 1. — DOI: http://dx.doi.org/10.7554/eLife.11282.021 [file elife-11282-fig6-figsupp1-data1.zip › figure6-1A_founder_unlike_consensus_of_groupM.csv]

# # Years since EDI	Divergence from founder per site	StdDev (bootstrap over patients)
6.707734428473648425e-01	2.834890965732086640e-02	1.277062773701213329e-02
2.053388090349075767e+00	7.202166064981947724e-02	1.296002194030295741e-02
3.422313483915126575e+00	1.168393782383419371e-01	3.409512327091576006e-02
4.791238877481177383e+00	1.654867256637168327e-01	2.393814995371874171e-02
6.160164271047228191e+00	1.908203125000000056e-01	1.788600157487453893e-02
