# Supplementary material for: Population genomics of intrapatient HIV-1 evolution
Source: eLife. 2015 Dec 11;4:e11282. doi: 10.7554/eLife.11282 (PMC4718817; doi:10.7554/eLife.11282)
Supplement: Figure 6—figure supplement 1—source data 1. — DOI: http://dx.doi.org/10.7554/eLife.11282.021 [file elife-11282-fig6-figsupp1-data1.zip › figure6-1A_founder_unlike_consensus_of_patient_subtype.csv]

# # Years since EDI	Divergence from founder per site	StdDev (bootstrap over patients)
6.707734428473648425e-01	1.740139211136890879e-02	6.427440417166641051e-03
2.053388090349075767e+00	5.131233595800524516e-02	7.858753477035726465e-03
3.422313483915126575e+00	9.221991701244811046e-02	1.176955679010194093e-02
4.791238877481177383e+00	1.299668874172185407e-01	1.081249022719529135e-02
6.160164271047228191e+00	1.381502890173410547e-01	1.014509784235898687e-02
