# Supplementary material for: Population genomics of intrapatient HIV-1 evolution
Source: eLife. 2015 Dec 11;4:e11282. doi: 10.7554/eLife.11282 (PMC4718817; doi:10.7554/eLife.11282)
Supplement: Figure 6—figure supplement 1—source data 1. — DOI: http://dx.doi.org/10.7554/eLife.11282.021 [file elife-11282-fig6-figsupp1-data1.zip › figure6-1B_founder_like_consensus_of_patient_subtype.csv]

# # Variability [entropy bits]	Divergence from founder per site	StdDev (bootstrap over patients)
5.000000000000000278e-02	2.451786316752631138e-03	5.512664670996366562e-04
2.000000000000000111e-01	1.928260224192469494e-02	4.105307335915175763e-03
1.649999999999999911e+00	4.852612045810636432e-02	4.205355657196925383e-03
