# Supplementary material for: Population genomics of intrapatient HIV-1 evolution
Source: eLife. 2015 Dec 11;4:e11282. doi: 10.7554/eLife.11282 (PMC4718817; doi:10.7554/eLife.11282)
Supplement: Figure 6—figure supplement 1—source data 1. — DOI: http://dx.doi.org/10.7554/eLife.11282.021 [file elife-11282-fig6-figsupp1-data1.zip › figure6-1B_founder_unlike_consensus_of_groupM.csv]

# # Variability [entropy bits]	Divergence from founder per site	StdDev (bootstrap over patients)
5.000000000000000278e-02	4.487924015861459170e-01	1.767452665074520923e-01
2.000000000000000111e-01	2.642290095095770619e-01	9.458015188234281112e-02
1.649999999999999911e+00	1.182413376440357572e-01	1.112406503064315016e-02
