# Supplementary material for: Population genomics of intrapatient HIV-1 evolution
Source: eLife. 2015 Dec 11;4:e11282. doi: 10.7554/eLife.11282 (PMC4718817; doi:10.7554/eLife.11282)
Supplement: Figure 7—source data 1. — DOI: http://dx.doi.org/10.7554/eLife.11282.023 [file elife-11282-fig7-data1.zip]

Archive with 7 entries (7 files):
- figure7_Dp_control.csv
- figure7_Dp_fragment_F1.csv
- figure7_Dp_fragment_F2.csv
- figure7_Dp_fragment_F3.csv
- figure7_Dp_fragment_F4.csv
- figure7_Dp_fragment_F5.csv
- figure7_Dp_fragment_F6.csv
