# Supplementary material for: Population genomics of intrapatient HIV-1 evolution
Source: eLife. 2015 Dec 11;4:e11282. doi: 10.7554/eLife.11282 (PMC4718817; doi:10.7554/eLife.11282)
Supplement: Figure 7—source data 1. — DOI: http://dx.doi.org/10.7554/eLife.11282.023 [file elife-11282-fig7-data1.zip › figure7_Dp_control.csv]

# # Physical distance [bp]	Linkage disequilibrium D'
2.000000000000000000e+01	6.164655609182341234e-01
6.000000000000000000e+01	3.775158647410103985e-01
1.000000000000000000e+02	3.144800068692817363e-01
1.400000000000000000e+02	2.733558023148146554e-01
1.800000000000000000e+02	2.581696602173065291e-01
2.200000000000000000e+02	2.550062412199345374e-01
2.600000000000000000e+02	2.320537540580109859e-01
3.000000000000000000e+02	2.607411824436344783e-01
3.400000000000000000e+02	2.484548678476502237e-01
3.800000000000000000e+02	2.318457878113139581e-01
