# Supplementary material for: Population genomics of intrapatient HIV-1 evolution
Source: eLife. 2015 Dec 11;4:e11282. doi: 10.7554/eLife.11282 (PMC4718817; doi:10.7554/eLife.11282)
Supplement: Figure 7—source data 1. — DOI: http://dx.doi.org/10.7554/eLife.11282.023 [file elife-11282-fig7-data1.zip › figure7_Dp_fragment_F1.csv]

# # Physical distance [bp]	Linkage disequilibrium D'
2.000000000000000000e+01	3.889064931159276761e-01
6.000000000000000000e+01	2.329642167409014808e-01
1.000000000000000000e+02	2.293026005835035741e-01
1.400000000000000000e+02	1.832482416204662679e-01
1.800000000000000000e+02	1.629850236757717785e-01
2.200000000000000000e+02	1.571569261558991293e-01
2.600000000000000000e+02	1.775239685213410579e-01
3.000000000000000000e+02	1.546923518344652249e-01
3.400000000000000000e+02	1.705097958409921288e-01
3.800000000000000000e+02	1.569850316201519269e-01
