# Supplementary material for: Population genomics of intrapatient HIV-1 evolution
Source: eLife. 2015 Dec 11;4:e11282. doi: 10.7554/eLife.11282 (PMC4718817; doi:10.7554/eLife.11282)
Supplement: Figure 7—source data 1. — DOI: http://dx.doi.org/10.7554/eLife.11282.023 [file elife-11282-fig7-data1.zip › figure7_Dp_fragment_F2.csv]

# # Physical distance [bp]	Linkage disequilibrium D'
2.000000000000000000e+01	3.275992555761038094e-01
6.000000000000000000e+01	2.423295021530798010e-01
1.000000000000000000e+02	1.873823335151232061e-01
1.400000000000000000e+02	1.843301891657411762e-01
1.800000000000000000e+02	1.928468245219907840e-01
2.200000000000000000e+02	1.734958576365504546e-01
2.600000000000000000e+02	1.632765577245881283e-01
3.000000000000000000e+02	1.670270821163325758e-01
3.400000000000000000e+02	1.762926612670210613e-01
3.800000000000000000e+02	1.605043539636445415e-01
