# Supplementary material for: Population genomics of intrapatient HIV-1 evolution
Source: eLife. 2015 Dec 11;4:e11282. doi: 10.7554/eLife.11282 (PMC4718817; doi:10.7554/eLife.11282)
Supplement: Figure 7—source data 1. — DOI: http://dx.doi.org/10.7554/eLife.11282.023 [file elife-11282-fig7-data1.zip › figure7_Dp_fragment_F3.csv]

# # Physical distance [bp]	Linkage disequilibrium D'
2.000000000000000000e+01	4.131250902752345300e-01
6.000000000000000000e+01	2.463819310455919176e-01
1.000000000000000000e+02	2.169999818202505149e-01
1.400000000000000000e+02	1.633124193852394934e-01
1.800000000000000000e+02	1.604908418565853812e-01
2.200000000000000000e+02	1.417656609305751603e-01
2.600000000000000000e+02	1.266589466855281287e-01
3.000000000000000000e+02	1.219193586349138214e-01
3.400000000000000000e+02	1.048037483794613950e-01
3.800000000000000000e+02	1.183618917858781233e-01
