# Supplementary material for: Population genomics of intrapatient HIV-1 evolution
Source: eLife. 2015 Dec 11;4:e11282. doi: 10.7554/eLife.11282 (PMC4718817; doi:10.7554/eLife.11282)
Supplement: Figure 7—source data 1. — DOI: http://dx.doi.org/10.7554/eLife.11282.023 [file elife-11282-fig7-data1.zip › figure7_Dp_fragment_F4.csv]

# # Physical distance [bp]	Linkage disequilibrium D'
2.000000000000000000e+01	6.447026228872598796e-01
6.000000000000000000e+01	3.903101796433508519e-01
1.000000000000000000e+02	3.558254615038986546e-01
1.400000000000000000e+02	3.020812496264441149e-01
1.800000000000000000e+02	2.433786895085481572e-01
2.200000000000000000e+02	1.966518694662448274e-01
2.600000000000000000e+02	1.925427776775462396e-01
3.000000000000000000e+02	2.135289512130642275e-01
3.400000000000000000e+02	1.689674032879068810e-01
3.800000000000000000e+02	2.313775177873879652e-01
