# Supplementary material for: Population genomics of intrapatient HIV-1 evolution
Source: eLife. 2015 Dec 11;4:e11282. doi: 10.7554/eLife.11282 (PMC4718817; doi:10.7554/eLife.11282)
Supplement: Figure 7—source data 1. — DOI: http://dx.doi.org/10.7554/eLife.11282.023 [file elife-11282-fig7-data1.zip › figure7_Dp_fragment_F5.csv]

# # Physical distance [bp]	Linkage disequilibrium D'
2.000000000000000000e+01	6.431687421689163964e-01
6.000000000000000000e+01	4.332790470327976262e-01
1.000000000000000000e+02	4.066126227675094240e-01
1.400000000000000000e+02	5.334326958501641736e-01
1.800000000000000000e+02	4.255104248568766234e-01
2.200000000000000000e+02	4.265060320660282733e-01
2.600000000000000000e+02	3.175813891758931806e-01
3.000000000000000000e+02	2.894107392957731006e-01
3.400000000000000000e+02	2.932443620530887918e-01
3.800000000000000000e+02	3.179357893359247567e-01
