# Supplementary material for: Population genomics of intrapatient HIV-1 evolution
Source: eLife. 2015 Dec 11;4:e11282. doi: 10.7554/eLife.11282 (PMC4718817; doi:10.7554/eLife.11282)
Supplement: Supplementary file 1. — DOI: http://dx.doi.org/10.7554/eLife.11282.028 [file elife-11282-supp1.zip]

Archive with 1 entries (1 files):
- Supplementary_file1.csv
